# Supplementary material for: Single-Cell RNA-Seq Reveals Transcriptomic Heterogeneity and Post-Traumatic Osteoarthritis-Associated Early Molecular Changes in Mouse Articular Chondrocytes
Source: Cells. 2021 Jun 10;10(6):1462. doi: 10.3390/cells10061462 (PMC8230441; doi:10.3390/cells10061462)
Supplement: Supplementary file 1 [file cells-10-01462-s001.zip]

Archive with 1 entries (1 files):
- cells-1229572-supplementary.pdf
